# Supplementary material for: Methylation profiling of ductal carcinoma in situand its relationship to histopathological features
Source: Breast Cancer Res. 2014 Oct 21;16:423. doi: 10.1186/s13058-014-0423-9 (PMC4303108; doi:10.1186/s13058-014-0423-9)
Supplement: Supplementary file 1 — Additional file 1: Patient flow in study.(XLSX 10 KB) [file 13058_2014_423_MOESM1_ESM.xlsx]

## Sheet: Additional file 1
Additional file 1: Patient flow in study
	Pure DCIS (n)	Mixed DCIS (n)	Normal (n)
Total samples	72	10	18
Clinical data
Age	55	9
Tumour size	55	9
Phenotypic data
Histological features	72	10
Intrinsic subtype by IHC	67	8
Methylation data
APC	70	10	15
BRCA1	70	10	17
CDH1	69	10	18
CDH13	70	10	18
FOXC1	70	10	17
GSTP1	70	10	16
MAL	69	10	15
RARB	71	10	17
RASSF1A	70	10	18
TWIST1	71	10	17
WIF1	70	10	18
