# Supplementary material for: Methylation profiling of ductal carcinoma in situand its relationship to histopathological features
Source: Breast Cancer Res. 2014 Oct 21;16:423. doi: 10.1186/s13058-014-0423-9 (PMC4303108; doi:10.1186/s13058-014-0423-9)
Supplement: Supplementary file 3 — Additional file 3: Methylation-sensitive high-resolution melting (MS-HRM) primer sequences.(XLSX 11 KB) [file 13058_2014_423_MOESM3_ESM.xlsx]

## Sheet: Additional file 3
Additional file 3: MS-HRM primer sequences
GENE	FORWARD	REVERSE
APC	CGGGGTTTTGTGTTTTATTG	TCCAACGAATTACACAACTAC
BRCA1	TTGTTGTTTAGCGGTAGTTTTTTGGTT	CAATCGCAATTTTAATTTATCTATAATTCCC
CDH1	GAGTTTGCGGAAGTTAGTTTAGATTTTAG	CGACTCCAAAAACCCATAACTAACC
CDH13	TTGGTTTTTACGGAAAATATGTTTAGTGTA	AATTCTCGACTACATTTTATCCGACTAAAA
FOXC1	CGGGATAATAAGTAGGGTTGGTAGAATAG	GTCCAATAACTACCCTTACCCNACTTC
GSTP1	GGGGCGGGATTATTTTTATAAGGTT	CGTACTCACTAATAACANAAACTAC
MAL	GCGGAGTTAGCGAGAGGTTTG	AACCACTAAACAAAATACTACCCCCC
RARB	CGAGTTGTTTGAGGATTGGGATGT	ACGATACCCAAACAAACCCTACTC
RASSF1A	TCGGGTTTTATAGTTTTTGTATTTAGGTTTT	CCTCCCCCAAAATCCAAACTAA
TWIST1	AGTTTTTTTCGATCGTTTTTTGGGTTG	CGAAACGATTTCCTTCCCC
WIF1	TTAAGTGGCGGTCGTTTAGGTTT	ACGAAAACAAAAAAACGAAAAAAACTAA
