# Supplementary material for: Methylation profiling of ductal carcinoma in situand its relationship to histopathological features
Source: Breast Cancer Res. 2014 Oct 21;16:423. doi: 10.1186/s13058-014-0423-9 (PMC4303108; doi:10.1186/s13058-014-0423-9)
Supplement: Supplementary file 4 — Additional file 4: PCR and methylation-sensitive high-resolution melting (MS-HRM) conditions.(XLSX 12 KB) [file 13058_2014_423_MOESM4_ESM.xlsx]

## Sheet: Additional file 4
Additional file 4: PCR and MS-HRM conditions
	REACTION MIXTURE				ACTIVATION	AMPLIFICATION					INACTIVATION	MELT
Gene	MgCl2 concentration (mmol/L)	Forward primer concentration (nmol/L)	Reverse primer concentration (mmol/L)	DNA amount per reaction (ng)	95C hold time (min)	Number of cycles	95C cycling time (sec)	Annealing temperature (celsius)	Annealing temp cycling time (sec)	72C cycling time (time)	97C hold time (min)	Temp range (celsius), 0.2C/step
APC	2.5	200	300	20	15	50	10	58.8	15	20	1	70-95
BRCA1	2.5	200	200	10	15	50	10	60	20	20	1	68-90
CDH1	2.5	200	200	10	15	55	10	61	10	20	1	69-90
CDH13	3	300	400	10	15	60	10	58.5	20	25	1	70-85
FOXC1	2.5	200	200	20	15	55	10	58	10	30	1	63-87
GSTP1	2.5	200	200	10	15	50	10	64.5	10	20	1	70-93
MAL	2.5	200	200	10	15	45	10	60	10	20	1	72-95
RARB	3	200	300	20	15	50	10	67	10	20	1	70-92
RASSF1A	3	300	200	10	15	45	15	65	25	20	1	65-88
TWIST1	2.5	200	300	10	15	50	10	52	10	20	1	70-92
WIF1	3	400	400	10	15	50	10	54	20	25	1	70-90
