# Supplementary material for: Methylation profiling of ductal carcinoma in situand its relationship to histopathological features
Source: Breast Cancer Res. 2014 Oct 21;16:423. doi: 10.1186/s13058-014-0423-9 (PMC4303108; doi:10.1186/s13058-014-0423-9)
Supplement: Supplementary file 5 — Additional file 5: Methylation-sensitive high-resolution melting (MS-HRM) results for each sample.(XLSX 18 KB) [file 13058_2014_423_MOESM5_ESM.xlsx]

## Sheet: Additional file 5
Additional file 5: MS-HRM results for each sample
ID	SAMPLE TYPE 1	SAMPLE TYPE 2	CLUSTER	AMI	APC	BRCA1	CDH1	CDH13	FOXC1	GSTP1	MAL	RARB	RASSF1A	TWIST1	WIF1	AMI
P106	pure	DCIS	2	4.54545	0	0	0	0	0	het	0	0	mod	0	0
P118	pure	DCIS	4	24.3636	mod	0	0	mod	het	high	het	high	mod	low	0
P12	pure	DCIS	3	7.72727	mod	0	0	0	0	0	het	0	high	0	0
P121	pure	DCIS	2	6.81818	low	0	0	het	0	0	low het	0	high	0	0
P122	pure	DCIS	3	13.6364	0	0	0	het	0	high	low het	0	mod	het	0
P124	pure	DCIS	1	0	low	0	0	0	0	0	0	0	low	0	0
P125	pure	DCIS	1	0	0	0	0	0	0	0	0	0	0	0	0
P126	normal	normal	1	0	0	0	0	0	0	0	0	0	0	0	0
P126	pure	DCIS	4	19.3636	mod	0	0	het	0	high	low het	high	mod	het	het
P13	normal	normal	1	0	0	0	0	0	0	0	0	0	0	0	0
P13	pure	DCIS	2	9.09091	0	0	0	0	0	het	0	0	high	0	0
P19	pure	DCIS	2	4.54545	0	0	0	0	het	0	low het	0	mod	0	0
P26	pure	DCIS	2	6.81818	0	0	0	0	0	low het	0	0	high	0	0
P27	mixed	DCIS	4	30.7273	high	0	0	het	0	high	0	high	high	het	mod
P28	pure	DCIS	3	15.9091	0	0	0	0	0	het	het	0	high	0	het
P35	pure	DCIS	4	25	high	0	0	0	0	high	het	mod	high	het	0
P43	normal	normal	1	0	0	0	0	0	0	0	0	0	low	0	0
P43	pure	DCIS	4	16.1818	mod	0	0	0	0	high	het	high	mod	0	low
P44	normal	normal	1	0	0	0	0	0	0	0	0	0	low	0	0
P44	pure	DCIS	4	15.7273	mod	0	0	mod	0	low het	low het	high	high	het	mod
P45	pure	DCIS	2	3.45455	0	0	0	0	0	low het	0	0	mod	0	0
P46	pure	DCIS	4	17.5455	mod	0	0	0	0	high	0	high	mod	0	0
P46	pure	DCIS	4	14.1818	mod	0	0	0	het	0	0	high	mod	0	0
P49	pure	DCIS	2	13.6364	0	0	0	high	0	0	0	0	high	het	0
P51	pure	DCIS	3	14.1818	low	0	0	mod	0	high	het	0	mod	low	0
P54	pure	DCIS	3	11.4545	mod	0	0	het	0	0	het	0	mod	0	low
P56	normal	normal	1	0	0	0	0	0	0	0	0	0	0	0	0
P56	pure	DCIS	4	13.2727	mod	0	0	het	0	high	0	mod	mod	low het	0
P58	pure	DCIS	4	9.36364	mod	0	0	het	0	het	0	mod	mod	0	0
P59	pure	DCIS	3	18.4545	mod	0	0	het	0	mod	het	0	high	het	het
P60	pure	DCIS	3	9.36364	mod	0	0	het	0	mod	0	0	mod	low het	het
P64	pure	DCIS	2	6.81818	0	0	0	0	0	0	0	0	mod	het	het
P66	mixed	DCIS	2	6.81818	0	0	0	0	0	0	het	0	high	0	0
P67	normal	normal	1	0	0	0	0	0	0	0	0	0	low het	0	0
P67	pure	DCIS	3	14.8182	0	0	0	het	0	high	het	0	mod	0	0
P69	pure	DCIS	2	9.09091	0	0	0	0	0	0	het	0	high	low het	0
P72	normal	normal	1	0	0	0	0	0	0	low	0	0	0	0	0
P72	pure	DCIS	4	26.1818	mod	0	0	0	0	high	het	high	high	het	low
P73	pure	DCIS	4	34.0909	high	0	0	high	0	high	het	high	high	low	het
P74	mixed	DCIS	3	7.54545	mod	0	0	0	0	mod	het	0	mod	0	low
P74	normal	normal	1	0	0	0	0	0	0	0	0	0	0	0	0
P76	normal	normal	1	0	0	0	0	0	0	0	0	0	0	0	0
P79	pure	DCIS	3	7.81818	mod	0	0	0	0	0	het	0	mod	low het	het
P81	pure	DCIS	1	2.27273	0	0	0	0	0	0	0	0	0	0	het
P85	pure	DCIS	2	0.909091	0	0	0	0	0	0	0	0	mod	0	0
P88	pure	DCIS	2	3.18182	0	0	0	0	0	0	0	0	mod	0	het
P89	normal	normal	1	0	0	0	0	0	0	0	0	0	0	0	0
P89	pure	DCIS	3	13	0	0	0	het	0	het	het	0	mod	het	het
P91	pure	DCIS	2	9.09091	0	0	0	het	0	0	0	0	high	0	0
P92	mixed	DCIS	2	9.09091	low	0	0	0	0	0	het	0	high	het	0
P96	pure	DCIS	3	5.72727	low	0	0	mod	0	het	0	0	0	0	0
S100	pure	DCIS	4	13	mod	0	low	het	0	0	het	mod	mod	0	het
S104	mixed	DCIS	2	9.09091	0	0	0	0	low het	0	het	0	high	het	0
S105	mixed	DCIS	2	8	0	0	0	0	0	0	het	0	mod	0	het
S11	pure	DCIS	3	15.9091	het	0	0	het	low	het	0	0	high	het	0
S12	mixed	DCIS	4	18.1818	0	0	low	low het	het	0	0	high	high	0	het
S13.1	pure	DCIS	4	25.0909	0	0	0	0	0	high	het	mod	high	het	mod
S15	pure	DCIS	4	16.8182	mod	0	0	mod	het	0	het	high	0	het	het
S16	pure	DCIS	2	11.3636	0	0	0	0	0	low het	0	0	high	low	het
S18	pure	DCIS	2	11.3636	0	0	0	0	0	0	het	0	high	0	0
S19	normal	normal	1	2.5	nd	0	low	low	low	0	0	0	0	0	het
S19	pure	DCIS	4	8.45455	0	0	low	0	low	mod	0	mod	mod	0	het
S2.1	pure	DCIS	4	15.2727	0	0	low	het	0	mod	het	het	mod	het	mod
S2.2	normal	normal	ND	2.57143	0	nd	nd	mod	nd	nd	0	0	0	0	0
S2.2	pure	DCIS	4	16.8182	0	0	low	het	0	high	het	mod	mod	het	low
S2.3	pure	DCIS	4	10.0909	0	0	0	het	0	0	0	mod	mod	het	het
S21	normal	normal	1	0	nd	0	0	0	0	0	nd	0	0	0	0
S21	pure	DCIS	4	23.8	mod	0	0	mod	0	0	nd	high	high	het	het
S25	normal	normal	1	2.27273	0	0	0	0	0	0	0	0	0	0	het
S25	pure	DCIS	3	18.1818	high	0	0	0	0	het	0	0	high	het	0
S28.2	pure	DCIS	4	15.9091	het	0	het	0	0	0	0	mod	high	het	0
S3	pure	DCIS	3	10.7273	mod	0	0	het	het	0	0	0	mod	0	het
S32	normal	normal	ND	3.125	nd	0	0	0	0	nd	0	0	0	nd	het
S32	pure	DCIS	ND	0	nd	nd	nd	nd	nd	nd	nd	nd	nd	0	nd
S36	pure	DCIS	3	8.45455	mod	0	0	het	0	0	0	0	low	het	het
S39	normal	normal	1	0	0	0	0	0	0	0	nd	0	0	0	0
S47	pure	DCIS	3	19.0909	0	0	0	het	mod	high	het	0	high	0	0
S48	mixed	DCIS	2	6.81818	0	0	0	het	0	0	0	0	mod	0	het
S5	pure	DCIS	4	26.2727	mod	0	0	het	0	0	het	mod	high	mod	het
S51	pure	DCIS	4	8.63636	mod	0	het	het	0	0	0	mod	0	0	het
S55	pure	DCIS	3	9.09091	0	0	0	het	0	mod	0	0	high	0	0
S56	pure	DCIS	4	21.4545	mod	0	0	het	0	high	het	mod	mod	het	0
S59	pure	DCIS	2	3.90909	0	0	0	0	0	0	0	0	mod	0	het
S6.1	pure	DCIS	3	22.7273	het	0	0	0	0	high	het	0	high	het	het
S6.2	pure	DCIS	3	18.1818	het	0	0	0	het	mod	het	0	high	0	het
S65.2	pure	DCIS	2	10.2727	0	0	0	het	0	0	het	0	mod	het	0
S7	pure	DCIS	4	23.9091	mod	0	0	het	0	high	het	mod	mod	het	het
S70	pure	DCIS	3	20.4545	high	0	0	het	0	0	het	0	high	het	het
S72	mixed	DCIS	2	5.72727	0	0	0	0	0	0	het	0	mod	0	0
S78	pure	DCIS	3	17.5455	high	0	0	het	0	het	0	low	high	mod	het
S8	pure	DCIS	3	17.5	mod	0	nd	het	0	low	het	0	high	het	het
S80	pure	DCIS	3	20.5455	mod	0	0	het	low het	mod	het	0	mod	het	het
S85	normal	normal	1	5.55556	0	0	0	0	0	0	nd	nd	0	het	het
S85	pure	DCIS	ND	0	nd	nd	nd	nd	nd	nd	nd	0	nd	nd	nd
S87	mixed	DCIS	4	41.1818	0	0	0	high	mod	het	het	high	high	high	mod
S9	pure	DCIS	4	25	high	0	0	het	low	het	het	mod	high	mod	het
S91	normal	normal	1	2.27273	0	0	0	0	0	0	low	0	0	0	het
S91	pure	DCIS	1	2.27273	0	0	0	0	0	0	low	0	0	0	het
S94	pure	DCIS	4	16.6364	mod	0	low	het	0	high	het	mod	mod	0	low
S97	pure	DCIS	4	14.1818	mod	0	0	het	0	0	0	mod	high	0	het
