# Supplementary material for: Methylation profiling of ductal carcinoma in situand its relationship to histopathological features
Source: Breast Cancer Res. 2014 Oct 21;16:423. doi: 10.1186/s13058-014-0423-9 (PMC4303108; doi:10.1186/s13058-014-0423-9)
Supplement: Supplementary file 6 — Additional file 6: Methylation and ductal carcinoma in situ (DCIS) phenotype data.(XLSX 23 KB) [file 13058_2014_423_MOESM6_ESM.xlsx]

## Sheet: Additional file 6
Additional file 6: Methylation and DCIS phenotype
		APC			BRCA1			CDH1			CDH13			FOXC1			GSTP1			MAL			RARB			RASSF1A			TWIST1			WIF1
FEATURE		Methylated	Unmethylated	p value	Methylated	Unmethylated	p value	Methylated	Unmethylated	p value	Methylated	Unmethylated	p value	Methylated	Unmethylated	p value	Methylated	Unmethylated	p value	Methylated	Unmethylated	p value	Methylated	Unmethylated	p value	Methylated	Unmethylated	p value	Methylated	Unmethylated	p value	Methylated	Unmethylated	p value
Nuclear grade	High grade	24	13		0	37		1	35		25	12		7	30		21	16		18	18		18	20		35	2		15	23		22	15
	Non-high grade	15	28	0.013	0	43	1	1	42	1	18	25	0.026	2	41	0.073	17	26	0.178	21	22	1	12	31	0.106	37	6	0.275	18	25	1	17	26	0.116
Architectural pattern	Cancerisation of lobules	2	0		0	2		0	2		0	2		0	2		1	1		2	0		1	1		2	0		1	1		1	1
	Cribiform	8	9		0	17		0	17		8	9		4	13		11	6		6	11		4	13		13	4		7	10		6	11
	Clinging	2	1		0	3		0	3		3	0		0	3		2	1		1	2		1	2		3	0		0	4		2	1
	Micropapillary	5	6		0	11		0	11		7	4		1	10		4	7		5	5		7	4		9	2		7	4		8	3
	Papillary	0	1		0	1		0	1		1	0		0	1		0	1		0	1		0	1		1	0		0	1		0	1
	Solid	22	24	0.62	0	46	1	2	43	0.907	24	22	0.256	4	42	0.596	20	26	0.519	25	21	0.399	17	30	0.365	44	2	0.254	18	28	0.311	22	24	0.402
Comedo necrosis	Present	20	14		0	34		0	34		20	14		6	28		18	16		18	16		13	22		34	0		11	23		16	18
	Absent	19	27	0.175	0	46	1	2	43	0.503	23	23	0.5	3	43	0.159	20	26	0.498	21	24	0.652	17	29	1	38	8	0.018	22	25	0.253	23	23	0.824
ER alpha	Positive	22	31		0	53		1	51		25	28		5	48		26	27		29	24		15	39		50	3		23	31		27	26
	Negative	15	5	0.017	0	20	1	1	19	0.481	16	4	0.017	4	16	0.246	11	9	0.794	6	13	0.111	15	5	<0.001	17	3	0.336	7	13	0.604	9	11	0.794
PgR	Positive	19	24		0	43		1	42		16	27		4	39		22	21		18	25		10	33		39	4		17	26		19	24
	Negative	18	12	0.236	0	30	1	1	28	1	25	5	<0.001	5	25	0.473	15	15	1	17	12	0.23	20	11	0.001	28	2	1	13	18	1	17	13	0.346
HER2	Amplified	12	9		0	52		0	20		17	4		3	18		13	8		8	13		13	9		21	0		10	11		9	12
	Non-amplified	25	27	0.607	0	21	1	2	50	1	24	28	0.009	6	46	0.711	24	28	0.302	27	24	0.305	17	35	0.042	46	6	0.173	20	33	0.446	27	25	0.607
Intrinsic subtype	Basal	2	0		0	2		0	2		1	1		1	1		2	0		2	0		2	0		2	0		0	2		0	2
	HER2	12	9		0	21		0	20		17	4		3	18		13	8		8	13		13	9		21	0		10	11		9	12
	Luminal	18	25		0	43		1	42		17	26		3	40		21	22		22	21		10	33		39	4		17	27		21	22
	Negative	5	2	0.184	0	7	1	1	6	0.252	6	1	0.006	2	5	0.136	1	6	0.08	3	3	0.368	5	2	0.003	5	2	0.113	3	4	0.597	6	1	0.111
Cluster analysis
NODE	Correlation	Number samples	CDH1	FOXC1	MAL	GSTP1	APC	RARB	CDH13	TWIST1	WIF1	RASSF1A
NODE94X (cluster 4)	0.089058	30	-1.4	-1.33333	-0.3	0.933333	1.16667	2.4	0.4	-3.42319e-17	0.233333	2.16667
NODE91X (cluster 3)	0.333879	24	-2	-1.45833	-0.0833333	0.875	0.833333	-1.91667	0.208333	-0.416667	-0.208333	2.25
NODE74X (cluster 2)	0.653944	22	-2	-1.81818	-0.818182	-1.59091	-1.81818	-2	-1.22727	-1.18182	-1.18182	2.5
NODE75X (cluster 1)	0.628327	20	-1.9	-1.9	-1.75	-1.9	-1.89474	-2	-1.9	-1.85	-1.1	-1.65
		Cluster 4 vs Clusters 1-3			Cluster 3 vs Clusters 1-2			Cluster 2 vs Cluster 1
FEATURE		Cluster 4	Clusters 1-3	p value	Cluster 3	Clusters 1-2	p value	Cluster 2	Cluster 1	p value
Nuclear grade	High	18	19		14	5		5	0
	Intermediate	11	26		8	18		16	2
	Low	0	6	0.038	2	4	0.013	1	3	0.006
	High grade	18	19		14	5		5	0
	Non-high grade	11	32	0.038	10	22	0.004	17	5	0.547
	Low grade	0	6		2	4		1	3
	Non-low grade	29	45	0.082	22	23	0.671	21	2	0.013
Architectural pattern	Cancerisation of lobules	1	1		1	0		0	0
	Cribiform	4	13		7	6		4	2
	Clinging	1	2		2	0		0	0
	Micropapillary	6	4		2	2		1	1
	Papillary	0	1		0	1		1	0
	Solid	16	30	0.527	12	18	0.418	16	2	0.381
Comedo necrosis	Present	12	22		13	9		8	1
	Absent	17	29	1	11	18	0.164	14	4	0.636
ER alpha	Positive	14	39		19	20		16	4
	Negative	15	5	<0.001	3	2	1	2	0	1
PgR	Positive	10	33		16	17		14	33
	Negative	19	11	0.001	6	5	1	4	1	1
HER2	Amplified	13	8		6	2		2	0
	Non-amplified	16	36	0.018	16	20	0.24	16	4	1
Intrinsic subtype	Basal	2	0		0	0		0	0
	HER2	13	8		3	2		2	0
	Luminal	9	34		15	19		15	4
	Negative	5	2	0.005	1	1	0.289	1	0	0.68
	Luminal	9	34		15	19		15	4
	Non-luminal	20	10	<0.001	7	3	0.281	3	0	1
